# Supplementary material for: Isolation and Identification of a Tibetan Pig Porcine Epidemic Diarrhoea Virus Strain and Its Biological Effects on IPEC-J2 Cells
Source: Int J Mol Sci. 2024 Feb 12;25(4):2200. doi: 10.3390/ijms25042200 (PMC10889329; doi:10.3390/ijms25042200)
Supplement: Supplementary file 1 [file ijms-25-02200-s001.zip]

Archive with 1 entries (1 files):
- ijms-2854920-supplementary.pdf
